# Supplementary material for: Sex-specific sterility caused by extreme temperatures is likely to create cryptic changes to the operational sex ratio in Drosophila virilis
Source: Curr Zool. 2020 Dec 14;67(3):341–3. doi: 10.1093/cz/zoaa067 (PMC8489007; doi:10.1093/cz/zoaa067)
Supplement: zoaa067_Supplementary_Data [file zoaa067_supplementary_data.zip]

Archive with 2 entries (2 files):
- supplementary materials.pdf
- supplementary materials.docx
